# Supplementary material for: Genome-Wide Identification and Characterization of Tyrosine Kinases in the Silkworm, Bombyx mori
Source: Int J Mol Sci. 2018 Mar 21;19(4):934. doi: 10.3390/ijms19040934 (PMC5979338; doi:10.3390/ijms19040934)
Supplement: Supplementary file 1 [file ijms-19-00934-s001.zip › Table S3.xls]

## Sheet: Sheet1
GO ID	Categories	Gene Number	Percentage	GO Term
GO:0016020	Cellular Component	6	18.2	membrane
GO:0044425	Cellular Component	3	9.1	membrane part
GO:0044464	Cellular Component	4	12.1	cell part
GO:0005623	Cellular Component	4	12.1	cell
GO:0043226	Cellular Component	2	6.1	organelle
GO:0005488	Molecular Function	33	100	binding
GO:0003824	Molecular Function	33	100	catalytic activity
GO:0060089	Molecular Function	5	15.2	molecular transducer activity
GO:0004871	Molecular Function	5	15.2	signal transducer activity
GO:0140110	Molecular Function	1	3	transcription regulator activity
GO:0050789	Biological Process	8	24.2	regulation of biological process
GO:0009987	Biological Process	31	93.9	cellular process
GO:0065007	Biological Process	8	24.2	biological regulation
GO:0008283	Biological Process	1	3	cell proliferation
GO:0048518	Biological Process	1	3	positive regulation of biological process
GO:0050896	Biological Process	7	21.2	response to stimulus
GO:0023052	Biological Process	7	21.2	signaling
GO:0008152	Biological Process	31	93.9	metabolic process
GO:0022610	Biological Process	1	3	biological adhesion
