# Supplementary material for: Genome-Wide Identification and Characterization of Tyrosine Kinases in the Silkworm, Bombyx mori
Source: Int J Mol Sci. 2018 Mar 21;19(4):934. doi: 10.3390/ijms19040934 (PMC5979338; doi:10.3390/ijms19040934)
Supplement: Supplementary file 1 [file ijms-19-00934-s001.zip › Table S4.xls]

## Sheet: Sheet1
Gene ID	Ovary-Cy5-1	Ovary-Cy3-2	Ovary-Cy3-3	Ovary-Cy5-4	Ovary-Cy3-5	Ovary-Cy5-6	Testis-Cy3-1	Testis-Cy5-2	Testis-Cy5-3	Testis-Cy3-4	Testis-Cy5-5	Testis-Cy3-6	Head-F-Cy3-2	Head-F-Cy5-1	Head-M-Cy3-1	Head-M-Cy5-2	Fat body-F-Cy5-1	Fat body-F-Cy3-2	Fat body-M-Cy3-1	Fat body-M-Cy5-2	Integument-F-Cy5-1	Integument-F-Cy3-2	Integument-M-Cy3-1	Integument-M-Cy5-2	Midgut-F-Cy5-1	Midgut-F-Cy3-2	Midgut-M-Cy3-1	Midgut-M-Cy5-2	Hemocyte-F-Cy5-1	Hemocyte-F-Cy3-2	Hemocyte-M-Cy3-1	Hemocyte-M-Cy5-2	Malpighian tubule-F-Cy5-1	Malpighian tubule-F-Cy3-2	Malpighian tubule-F-Cy5-3	Malpighian tubule-F-Cy3-4	Malpighian tubule-M-Cy3-1	Malpighian tubule-M-Cy5-2	Malpighian tubule-M-Cy3-3	Malpighian tubule-M-Cy5-4	A/MSG-F-Cy5-1	A/MSG-F-Cy3-2	A/MSG-F-Cy5-3	A/MSG-F-Cy3-4	A/MSG-F-Cy5-5	A/MSG-F-Cy3-6	A/MSG-M-Cy3-1	A/MSG-M-Cy5-2	A/MSG-M-Cy3-3
BmAATYK	132	230	387	494	307	232	339	264	321	479	359	296	203	123	246	207	58	68	104	54	146	90	188	81	101	332	121	213	102	127	151	112	30	53	80	179	83	126	144	88	80	88	203	215	120	29	172	151	319
BmABL	559	511	545	513	390	394	1324	818	783	1078	668	827	139	166	209	91	63	136	92	84	116	83	159	118	189	128	243	220	129	104	188	125	82	84	122	192	55	148	223	152	154	189	150	249	194	369	193	184	298
BmACK1	273	430	750	669	503	660	117	142	394	401	237	301	73	179	188	65	63	56	91	23	71	43	89	70	55	78	27	50	34	19	43	20	38	-3	35	120	41	76	70	93	-35	0	79	59	125	36	22	20	82
BmACK2	443	429	221	235	487	411	1606	1010	581	779	1087	1111	448	250	351	463	228	253	451	231	197	254	263	307	231	440	277	138	232	371	220	189	198	292	342	483	297	390	487	459	273	447	316	592	409	375	293	383	450
BmALK	18	18	68	37	22	33	53	-7	132	203	60	120	51	32	91	-18	12	20	45	17	38	41	64	30	3	83	8	40	12	58	35	35	12	30	62	57	87	46	108	50	44	109	13	32	58	109	85	77	139
BmCSK	1907	2300	2887	2559	2834	2788	3073	4034	4096	4536	3313	4372	3087	5221	5680	4403	1676	1898	2846	1881	3421	4546	3769	5712	4045	7402	3725	7134	3224	4060	2763	4037	2687	2848	2808	3253	3841	4211	4017	4768	1213	1328	793	1938	1964	2637	1552	1644	1513
BmDDR	-28	25	55	68	75	64	-28	27	110	202	142	126	109	77	108	178	54	79	633	68	82	29	219	75	30	22	50	98	18	29	15	39	38	0	43	179	24	82	105	139	-13	35	-1	25	101	43	8	17	12
BmEGFR	195	255	239	169	246	288	193	194	237	246	275	296	6	129	210	98	17	46	80	26	59	25	235	109	85	93	60	23	33	-1	43	-31	12	-15	21	126	28	65	32	55	-27	-21	29	43	20	-73	3	0	68
BmEPH1	242	270	653	699	317	320	993	886	2129	2442	639	886	3594	3633	2678	4395	179	299	362	376	2289	3860	2510	5313	175	282	188	345	202	238	127	175	69	249	163	291	85	244	200	281	94	80	292	213	212	175	113	98	258
BmEPH2	47	99	126	141	106	122	841	722	373	672	494	710	228	241	382	317	53	83	128	68	175	210	337	223	1063	1118	850	924	38	64	58	48	129	215	135	207	228	390	206	243	16	49	91	142	31	55	78	87	152
BmFAK	17	5	83	79	123	29	33	54	141	160	137	96	37	85	90	36	48	48	208	28	40	67	72	94	15	105	8	57	14	14	33	29	38	38	14	23	32	87	39	40	11	14	13	35	34	119	20	18	38
BmFES	-12	6	204	176	114	82	-86	-37	100	174	89	38	203	191	193	153	7	53	105	16	125	16	178	62	51	158	54	10	28	92	29	10	8	42	-4	131	-5	35	21	31	-8	29	94	236	53	183	71	58	102
BmFGFR1	438	299	924	849	286	344	343	154	570	804	174	216	1228	1088	1305	1670	135	114	182	141	511	341	717	457	311	345	247	260	257	237	293	267	142	84	353	325	78	140	331	226	119	171	23	66	57	55	114	111	77
BmFGFR2	242	189	518	451	239	323	467	277	523	755	431	707	136	223	259	109	93	128	120	107	100	114	188	103	223	370	289	338	173	165	170	121	47	19	54	182	82	148	203	270	48	86	433	408	128	179	152	125	281
BmRET	22	44	221	209	191	135	34	21	134	210	150	35	165	107	131	273	36	43	61	52	79	-14	126	32	114	105	153	88	223	159	195	138	38	61	45	157	61	142	164	173	58	121	253	261	185	31	92	116	200
BmFGFR3	-3	-6	38	65	48	33	-7	-31	26	154	15	28	22	71	182	72	5	12	64	0	19	23	88	25	19	98	23	91	4	48	33	8	8	69	10	64	32	43	37	8	6	35	55	58	44	13	24	6	76
BmSRC2	697	494	613	759	463	465	1216	897	946	1429	674	704	385	399	526	554	56	98	61	104	258	236	315	189	87	151	39	30	209	116	166	75	375	357	588	697	408	719	834	812	716	729	447	497	786	561	403	433	650
BmINSR1	N/A	N/A	N/A	N/A	N/A	N/A	N/A	N/A	N/A	N/A	N/A	N/A	N/A	N/A	N/A	N/A	N/A	N/A	N/A	N/A	N/A	N/A	N/A	N/A	N/A	N/A	N/A	N/A	N/A	N/A	N/A	N/A	N/A	N/A	N/A	N/A	N/A	N/A	N/A	N/A	N/A	N/A	N/A	N/A	N/A	N/A	N/A	N/A	N/A
BmINSR2	-12	15	19	10	20	27	-43	10	37	33	37	18	-6	34	81	25	32	8	53	7	16	14	45	17	13	55	2	-23	34	41	20	24	-8	-23	21	27	-28	16	41	52	29	69	22	7	36	43	29	29	63
BmINSR3	91	137	180	220	152	93	6218	5072	4084	6396	2462	3022	-10	35	51	47	22	24	49	15	10	29	58	42	17	20	-16	47	15	-16	14	-1	12	-96	46	208	-1	57	125	154	-16	22	37	13	19	63	34	23	112
BmJAK	33	15	22	18	30	25	41	104	19	39	34	63	54	45	114	40	19	30	57	32	23	45	106	25	24	125	58	40	28	91	44	46	30	19	236	212	40	54	320	27	72	115	166	101	65	127	58	63	405
BmMUSK	54	156	586	538	429	308	38	29	216	374	165	178	457	173	224	321	351	352	420	205	133	174	267	135	445	627	564	575	176	165	155	69	125	349	222	281	228	447	323	289	36	101	123	241	86	62	110	89	132
BmPTK7	N/A	N/A	N/A	N/A	N/A	N/A	N/A	N/A	N/A	N/A	N/A	N/A	N/A	N/A	N/A	N/A	N/A	N/A	N/A	N/A	N/A	N/A	N/A	N/A	N/A	N/A	N/A	N/A	N/A	N/A	N/A	N/A	N/A	N/A	N/A	N/A	N/A	N/A	N/A	N/A	N/A	N/A	N/A	N/A	N/A	N/A	N/A	N/A	N/A
BmROR	-6	34	28	38	60	43	4	-30	1	49	35	59	90	62	101	47	-4	30	-118	13	23	5	64	40	28	120	52	64	28	72	58	10	47	15	46	110	28	49	82	44	47	67	131	48	34	61	42	15	183
BmROS	N/A	N/A	N/A	N/A	N/A	N/A	N/A	N/A	N/A	N/A	N/A	N/A	N/A	N/A	N/A	N/A	N/A	N/A	N/A	N/A	N/A	N/A	N/A	N/A	N/A	N/A	N/A	N/A	N/A	N/A	N/A	N/A	N/A	N/A	N/A	N/A	N/A	N/A	N/A	N/A	N/A	N/A	N/A	N/A	N/A	N/A	N/A	N/A	N/A
BmRYK1	45	32	30	38	80	51	71	18	62	155	76	126	177	88	193	277	33	44	191	19	94	112	206	83	45	141	140	81	33	84	42	3	43	15	199	314	80	0	299	162	121	235	240	227	50	198	122	108	347
BmRYK2	-22	22	55	28	36	33	55	-40	7	53	27	92	22	59	173	25	3	19	-46	0	20	7	123	12	9	171	31	77	26	107	45	21	43	42	79	111	13	74	101	55	38	99	79	83	43	20	60	47	154
BmSRC1	248	256	653	562	435	398	52	182	529	609	213	199	731	598	476	933	107	118	167	128	134	107	192	163	198	297	216	264	437	396	383	303	82	226	161	304	177	293	278	258	-8	67	127	52	205	127	73	63	76
BmSYK	108	153	394	385	335	306	187	223	352	537	263	308	378	320	457	609	103	127	177	116	236	197	304	317	110	259	121	193	156	175	149	125	82	169	144	185	131	203	246	207	38	135	468	549	290	258	261	308	489
BmTEC	57	94	330	379	191	184	60	37	222	223	172	143	78	130	190	138	25	24	77	13	64	27	69	66	47	65	96	77	52	34	32	57	73	11	118	116	82	137	181	74	70	120	106	108	122	118	75	93	138
BmTRK	133	112	103	90	165	153	346	150	133	258	207	284	83	60	152	87	114	193	174	149	67	98	213	38	118	161	232	98	21	109	37	26	17	30	154	87	91	13	192	52	145	224	222	90	108	183	134	124	336
BmVEGFR	121	118	556	476	239	280	194	230	597	875	214	301	148	129	220	186	16	18	-7	40	67	59	116	79	53	78	65	13	212	145	216	111	133	103	150	238	353	480	470	630	35	60	91	116	49	69	87	51	116
BmMET	227	289	265	237	448	524	104	20	108	201	208	243	504	296	399	466	68	252	351	197	219	272	398	277	63	103	98	71	211	192	195	94	116	261	172	397	200	304	415	476	-2	74	294	376	282	108	207	184	318
[truncated: 11 more columns]
