# Supplementary material for: Genome-Wide Identification and Characterization of Tyrosine Kinases in the Silkworm, Bombyx mori
Source: Int J Mol Sci. 2018 Mar 21;19(4):934. doi: 10.3390/ijms19040934 (PMC5979338; doi:10.3390/ijms19040934)
Supplement: Supplementary file 1 [file ijms-19-00934-s001.zip › Table S5.xls]

## Sheet: Sheet1
Gene ID	60h	HP
BmEGFR	64.1051	24.0239
BmFGFR2	53.6414	22.6839
BmMUSK	53.7906	9.86698
BmABL	41.353	25.2077
BmFGFR1	43.1601	16.9994
BmSRC1	45.4884	15.7589
BmSYK	30.4571	30.29
BmINSR3	36.9381	20.5903
BmRYK2	38.6294	12.778
BmMET	30.3567	5.87895
BmPTK7	39.7859	0.493523
BmCSK	25.4982	33.7675
BmVEGFR	20.8997	16.6757
BmFES	21.3494	16.1278
BmTEC	26.4854	14.45
BmJAK	21.9868	12.0271
BmACK1	26.4626	10.1194
BmROR	22.2078	7.11966
BmTRK	24.3544	3.23673
BmFGFR3	13.2659	23.4049
BmFAK	18.4913	20.9361
BmINSR1	17.5232	18.4919
BmAATYK	17.1199	16.2683
BmACK2	12.1614	11.8191
BmEPH1	13.8258	5.18382
BmROS	7.12469	6.86498
BmSRC2	2.13713	48.3577
BmALK	1.35827	8.74535
BmRYK1	1.17566	3.70419
BmDDR	4.49514	3.19947
BmINSR2	2.92928	2.63037
BmRET	3.82274	0.116082
BmEPH2	0.848383	6.23706
