# Supplementary material for: Genome-Wide Identification and Characterization of Tyrosine Kinases in the Silkworm, Bombyx mori
Source: Int J Mol Sci. 2018 Mar 21;19(4):934. doi: 10.3390/ijms19040934 (PMC5979338; doi:10.3390/ijms19040934)
Supplement: Supplementary file 1 [file ijms-19-00934-s001.zip › Table S6.xls]

## Sheet: Sheet1
Gene ID	L4-0h	L4D1	L4D2	L4D3	L4M0h	L4M8h	L4M16h	L4M24h	L5-0h	L5-8h
BmAATYK	0	0	0	0.6773	0	0	0	0	0	0
BmABL	0.6263	1.3129	1.8521	1.6824	0.75	1.228	0.5967	1.1112	0.7841	1.3427
BmACK1	0	1.1371	0	1.2271	1.55	1.3174	1.2118	1.1985	1.1702	1.243
BmACK2	0.9328	1.0679	1.1362	1.3725	1.4291	1.2069	1.5362	1.1895	1.1782	0.9207
BmALK	0	0	0	0.9289	0	0	0	0	0	0
BmCSK	1.1528	0.9066	0.8182	1.0485	0.7198	0.7807	0.8173	1.6192	1.38	1.0372
BmDDR	0	0	0	0	0	0	0	0	0	0
BmEGFR	0	0	0	0	0	0	0	0	0	0
BmEPH1	1.4913	1.4553	1.2475	1.5051	0.1193	0.1167	0.1425	0.401	2.1799	1.8568
BmEPH2	0.7329	1.061	1.1067	1.3986	0.5486	0.9536	0.5466	2.2365	0.7445	1.46
BmFAK	0	0	0	0	0	0	0	0	0	0
BmFES	0	0	0	0	0	0	0	0	0	0
BmFGFR1	0	0	0	0	1.2002	2.0423	1.1462	0	1.0112	1.7687
BmFGFR2	1.0119	1.0041	1.1263	1.2612	0.7613	0.7893	0.6403	1.0753	0.7582	1.0388
BmRET	0	0	0	1.3623	0	0	0	0	0	0
BmFGFR3	0	0	0	0	0	0	1.9234	0	0	0
BmSRC2	1.3427	1.4057	1.4212	1.5194	1.5194	1.4651	1.4548	1.707	1.4255	1.6465
BmINSR1	N/A	N/A	N/A	N/A	N/A	N/A	N/A	N/A	N/A	N/A
BmINSR2	0	0	0	1.1461	0.7915	0	0	0	0	0
BmINSR3	0	0	0	0	0	0	0	0	0	0
BmJAK	0	0	0	0.8683	0	0	0	0	0	0
BmMUSK	0.8256	0.8091	0.6366	0.7145	1.5602	0	1.1388	0.3411	0.6749	0.6364
BmPTK7	N/A	N/A	N/A	N/A	N/A	N/A	N/A	N/A	N/A	N/A
BmROR	0	0	0	0	0	0	0	0	0	0
BmROS	N/A	N/A	N/A	N/A	N/A	N/A	N/A	N/A	N/A	N/A
BmRYK1	0	0	0	0.7149	0	0	0	0	0	0.991
BmRYK2	0	0	0	0.7129	0	0	0	0	0	0
BmSRC1	1.7078	1.2305	0.9977	1.1978	1.607	1.4565	1.5232	0.9236	1.5151	1.4773
BmSYK	1.0386	0.965	0.9121	1.1963	1.6973	1.0602	1.5592	1.2053	1.3574	0.7863
BmTEC	0	0	0	0	0	0	0	0	0	0
BmTRK	0.4796	0.5702	0.8486	0.9206	0.877	1.0441	0.7974	0.7378	0.5636	0.6073
BmVEGFR	1.7817	1.2582	0	1.1446	1.5366	0	1.7854	0	1.2565	0.9467
BmMET	0	0	0	0.7925	2.8236	0	1.4524	0	0	0
