# Supplementary material for: Genome-Wide Identification and Characterization of Tyrosine Kinases in the Silkworm, Bombyx mori
Source: Int J Mol Sci. 2018 Mar 21;19(4):934. doi: 10.3390/ijms19040934 (PMC5979338; doi:10.3390/ijms19040934)
Supplement: Supplementary file 1 [file ijms-19-00934-s001.zip › Table S7.xls]

## Sheet: Sheet1
Gene ID	W0-M	W0-F	W12h-M	W12h-F	W24h-M	W24h-F	W36h-M	W36h-F	W48h-M	W48h-F	P0-M	P0-F	P1-M	P1-F	P2-M	P2-F	P3-M	P3-F	P4-M	P4-F	P5-M	P5-F	P6-M	P6-F	P7-M	P7-F	Moth-M	Moth-F
BmAATYK	0	0	0	0	0	0	0	0	0	0	0	1.62209	0	0	0	0	0	0	0	2.2163	0	0	0	0	0	2.60178	2.47939	4.87936
BmABL	0	0	0	0	0	0	0	0	0	0	0	0	0	0	0	0	2.2477	0	1.24405	1.77124	0	0	0	0	0	0	0	1.77637
BmACK1	0	0	0	0	0	0	0	0	0	0	0	0	0	0	0	0	0	0	0	0	0	0	0	0	0	0	0	2.66878
BmACK2	0	0.585326	0	0.924241	1.53174	0	0.912758	0.9606	1.68721	1.14106	1.647	1.28936	2.1835	2.6955	1.59111	0	2.12239	0	1.89787	1.34886	3.47487	1.47851	0	2.32529	2.9277	2.71701	1.60525	2.64464
BmALK	0	0	0	0	0	0	0	0	0	0	0	0	0	0	0	0	0	0	0	0	0	0	0	0	0	0	0	0
BmCSK	0.524289	0.479531	0.432051	0.583731	0.469927	0.431497	0.351999	0.357698	1.33677	1.21739	1.37698	1.44997	0.716879	0.866604	0.540288	0.551797	0.654626	0.409844	0.935877	0.871116	1.35536	0.478155	1.42832	1.2818	1.6756	1.27055	1.35964	1.62804
BmDDR	0	0	0	0	0	0	0	0	0	0	0	0	0	0	0	0	0	0	0	0	0	0	0	0	0	0	0	0
BmEGFR	0	0	0	0	0	0	0	0	0	0	4.03405	0	0	0	2.23026	0	5.02966	0	3.85596	5.34524	0	0	0	0	0	0	0	14.4723
BmEPH1	0.0453287	0.043298	0.0669201	0.0696344	0.136573	0.0875018	0.0897496	0.0745136	0.832075	0	0.425476	0.39104	0.776794	0.75366	0.46014	0.244001	0.204646	0.117532	0.374042	0.232138	0.261454	0.117409	1.18497	0.503977	0	0.598706	0.455035	0.553392
BmEPH2	0.514381	0.313005	0.201005	0.188324	0.218315	0.235088	0.298337	0	0.452551	0	0.228315	0.279382	0.313322	0.657634	0	0	0.40073	0.449747	0.785961	0.905243	0	0	1.46759	0	6.7851	2.03402	3.7958	1.2747
BmFAK	0	0	0	0	0	0	0	0	0	0	0	0	0	0	0	0	0	0	0	0	0	0	0	0	0	0	0	0
BmFES	0	0	0	0	0	0	0	0	0	0	0	0	0	0	0	0	0	0	0	0	0	0	0	0	0	0	0	5.09992
BmFGFR1	1.50552	2.33815	1.39459	2.09779	0.997804	1.25298	1.79257	1.30918	1.39009	1.49016	1.81813	1.53505	0	1.44334	1.46011	1.48377	1.61365	1.45813	1.6096	1.06002	2.46776	1.06404	3.12505	0	0	1.81178	4.33806	2.34824
BmFGFR2	0	0	0	0	0	0	0	0	0	0	0	0	0	0	2.95206	0	0	0	2.52953	0	0	0	0	0	0	0	0	2.41676
BmRET	0	0	0	0	0	0	0	0	0	0	0	0	0	0	0	0	0	0	0	0	0	0	0	0	0	0	0	0
BmFGFR3	0	0	0	0	0	0	0	0	0	0	0	0	0	0	0	0	0	0	0	0	0	0	0	0	0	0	0	0
BmSRC2	1.62459	2.09123	0.988765	1.69134	1.85874	2.29059	2.8823	2.99421	3.39264	2.53216	2.13671	1.48625	2.61964	3.24329	2.48611	1.58863	1.50028	0	1.92857	1.10686	1.94382	0	2.63603	0	3.24687	1.70858	1.66044	1.38977
BmINSR1	N/A	N/A	N/A	N/A	N/A	N/A	N/A	N/A	N/A	N/A	N/A	N/A	N/A	N/A	N/A	N/A	N/A	N/A	N/A	N/A	N/A	N/A	N/A	N/A	N/A	N/A	N/A	N/A
BmINSR2	0	0	0	0	0	0	0	0	0	0	0	0	0	0	0	0	0	0	0	0	0	0	0	0	0	0	0	0
BmINSR3	1.68691	0	0	0	0	0	2.9659	0	5.37008	0	5.63169	0	6.39232	0	3.91444	0	4.38849	0	3.96407	0	4.85345	0	5.09285	0	3.90188	0	6.07929	0
BmJAK	0	0	0	0	0	0	0	0	0	0	0	0	0	0	0	0	0	0	0	0	0	0	0	0	0	0	0	0
BmMUSK	0	0	0	0	0.966552	0	0	0	0	0	0	0	0	0	1.08781	0	0	0	0	0	0	0	0	0	0	2.38668	0	2.05265
BmPTK7	N/A	N/A	N/A	N/A	N/A	N/A	N/A	N/A	N/A	N/A	N/A	N/A	N/A	N/A	N/A	N/A	N/A	N/A	N/A	N/A	N/A	N/A	N/A	N/A	N/A	N/A	N/A	N/A
BmROR	0	0	0	0	0	0	0	0	0	0	0	0	0	0	0	0	0	0	0	0	0	0	0	0	0	0	0	0
BmROS	N/A	N/A	N/A	N/A	N/A	N/A	N/A	N/A	N/A	N/A	N/A	N/A	N/A	N/A	N/A	N/A	N/A	N/A	N/A	N/A	N/A	N/A	N/A	N/A	N/A	N/A	N/A	N/A
BmRYK1	0	0	0	0	0	0	0	0	0	0	0	0	0	0	0	0	0	0	0	0	0	0	0	0	0	0	0	0
BmRYK2	0	0	0	0	0	0	0	0	0	0	0	0	0	0	0	0	0	0	0	0	0	0	0	0	0	0	0	0
BmSRC1	0	0	0	0	2.39208	1.68156	1.53589	1.37658	2.83359	2.60299	5.30554	4.30655	2.57649	6.68013	2.54645	1.94184	2.87734	1.9623	3.26118	2.9037	0	1.50873	3.22013	0	4.71377	0	3.23279	4.32821
BmSYK	0.3211	0.467593	0	0	0	0	0.553038	0	1.5548	1.36465	2.9411	0.934332	0	0	2.13762	0	1.66559	0	1.43227	1.1056	0	0	0	0	2.52184	0	1.27183	2.26005
BmTEC	0	0	0	0	0	0	0	0	0	0	0	0	0	0	0	0	0	0	0	0	0	0	0	0	0	0	0	9.37257
BmTRK	0	0	0	0	0	0	0	0	0	0	0	0	0	0	0	0	0	0	0	0	0	0	0	0	0	0	0	0
BmVEGFR	0	0	0	0	0	0	0	0	0	0	0	0	0	0	0	0	0	0	0	0	0	0	0	0	0	0	0	0
BmMET	0	0	0	0	2.45329	1.94237	0	0	5.17508	3.32204	4.63442	3.34816	2.59004	5.04857	3.23253	2.07926	2.7835	2.37171	0	3	2.72339	3.05313	0	3.7765	0	5.66642	3.47099	5.65231
