# Supplementary material for: Genome-Wide Identification and Characterization of Tyrosine Kinases in the Silkworm, Bombyx mori
Source: Int J Mol Sci. 2018 Mar 21;19(4):934. doi: 10.3390/ijms19040934 (PMC5979338; doi:10.3390/ijms19040934)
Supplement: Supplementary file 1 [file ijms-19-00934-s001.zip › Table S1.xls]

## Sheet: Sheet1
Silkworm gene name	KAIKObaseID	silkDB ID	chromosome	Chr. start	Chr. end	Scaffold	Sc. start	Sc. end	Gene length	Transcription Direction	Expressed tissues based on EST counting in KAIKObase	EST Number in KAIKObase	Probe ID	Protein Size	Molecular Weight	Isoelectric Point	Subfamily	Type	Gene Ontology	NCBI BLASTP	Hit Accession No.	E-value	Hit Human gene name	Protein Accession No. in NCBI	Identity	E-value	Silkworm Protein Sequences	Silkworm TK domain sequences
BmABL	Gene000004 Gene000006	BGIBMGA002070 BGIBMGA002069	chr1	51384	77081	Bm_scaf23	51384	77081	25697	-	corpora allata,wing	3	sw11318	1247	136158	8.31	ABL	CTKs	GO:0006468；GO:0004713；GO:0005515；GO:0005524；GO:0004672；GO:0016772	tyrosine-protein kinase Abl isoform X2 [Bombyx mori]	XP_012551486.1	0	ABL1	NP_005148	0.77	e-121	MGAQQAKERGTASGASMRSARSKPRVPKDPRMLGSNIFTEHSEALLQSRPLPHIPDLPDEAAAPPAPLPLDSANRWTSKENLLAHHEEDDPQLFVALYDFQAGGENQLTLKKGEQVRIMSYNKSGEWCEAHTLTGAVGWVPSNYVTPVNSLEKHSWYHGPISRNAAEYLLSSGINGSFLVRESESSPGQRSISLRYEGRVYHYRINEDADGKVYVTSESKFGTLAELVHHHSVAGDGLITQLLYPAPKRSKPTVFPLAPPDHWEIDRTDIVMKHKLGGGQYGDVYEAAWKRGNITVAVKTLKDDTMALKDFLEEASIMKEMRHPNLVQLLGVCTREPPFYIITEFMSRGNLLEYLRAGARECVPGAVVLMYMATQIASGMSYLESRSFIHRDLAARNCL…	IVMKHKLGGGQYGDVYEAAWKRGNITVAVKTLKDDTMALKDFLEEASIMKEMRHPNLVQLLGVCTREPPFYIITEFMSRGNLLEYLRAGARECVPGAVVLMYMATQIASGMSYLESRSFIHRDLAARNCLVGENHLVKVADFGLARLMRDDTYTAHAGAKFPIKWTAPEGLAYNTFSTKSDVWAFGILLWEIATYGMSPYPGVDLADVYHMLEKGYRMECPPGCPAPVYELMRGCWQWSPSERPSFREIHHAL
BmEPH1	Gene000024	BGIBMGA002079	chr1	497313	501749	Bm_scaf23	497313	501749	4437	+	N/A	0	sw03613	1006	111746	5.78	EPH	RTKs	GO:0048013；GO:0006468；GO:0007169；GO:0005887；GO:0016021；GO:0005524；GO:0004713；GO:0005515；GO:0004672	ephrin type-B receptor 1-B [Bombyx mori]	XP_021207962.1	0	EPHA5	P54756	0.72	e-118	MIWLIVVTALASVHGEQVLLLDTTAEDTLGWTRFSYGAQASTAGWLEESYTNFEKQINWRSYVVCDVAHHNVNNWLWTPFIERRNANRIYIEIKFTIRDCSLFPGNALSCKETFSLLYYEFDVATREQPPWEPESYKLVGRIAAGEGRFNTNSEVDINTEVKSIAVTKKGVYFAFRDQGACISILAVKVYYITCPDVNINFARFPATPTGREVTVIEQANGTCVANAEVAPGEKAPVYLCKGDGKWTLPSGSCKCRAGFEPDHNNQICTECAPGKFKSHTGDEHCIPCPDHSESTIYAAAECKCTPKYYRAKKDPKTIPCTQPPSAPDNLTVTFADQFSISLTWQPPHNTGGRSDITYKISCANCGPTVEFRPGETGLNSTRVTISGLDPVTEYKFQVY…	ITIEAIIGGGEFGDVCRGKLKLPASCGPEIDVAIKTLKPGSTERARRDFLAEASIMGQFEHPNVIFLQGVVTKCNPIMIITEFMENGSLDTFLRANDGKFRVLQLVGMLRGIATGMQYLSEMNYIHRDLAARNVLVNSQLVCKIADFGLSREIESTADGAYTTRGGKIPVRWTAPEAIAFRKFTSASDVWSMGIVCWEVMSFGERPYWNWSNQDVIKSIEKGYRLPAPMDCPEAVYQLMLDCWQKERTHRPTFSSIVKTL
BmEGFR	Gene000189	BGIBMGA000602	chr1	5820614	5825597	Bm_scaf8	222660	227643	4984	-	N/A	0	sw11771	1448	161312	5.82	EGFR	RTKs	GO:0006468；GO:0007169；GO:0016020；GO:0005524；GO:0004713；GO:0004672；GO:0004714；GO:0016772	LOW QUALITY PROTEIN: epidermal growth factor receptor [Bombyx mori]	XP_004929799.2	0	ERBB4	NP_005226	0.65	e-108	MVAARALLWCLCLAAFGTVDAAKHRNHHPVNSRHKHSEFVKGKICIGTNGRMSVPSNRDTHYRNLRDRFTNCTYVDGNLELTWLENESMDLSFLKYIREVTGYVLISHVKVHKIVLPQLQIIRGRTLFKLNVREEEFALLVTMSTAFTLELPALRDVLQGSVGIYSNFNLCHVKTINWDEINQDLTQVVYVYNFATRERECPRCHPACKMGCWGKXIENCQKFSKTICSPQCAQGRCFGPNPRDCCNTFCAGGCTGPLPTQCLACRNFYDEGTCSQECPSMQIYNPTTYSWEPNPNGKYAYGATCVRNCPEHLLKDNGACVRSCPPNKTAVNGECIPCVGTCPKTCRAEKPIHSGNIDSFKDCTIIDGSIEILEMTFTGFQQVNQDYSFGERYPKMEPD…	LRRGGMLGFGAFGKVYKGVWVPEGENVKIPVAIKVLKETTGANTSKEFLEEAYIMASVEHPNLLQLLAVCMTNQMMLITQLMPLGCLVDYVRTHKEKIGSKAFLNWCTQIARGMAYLEEKRLVHRDLAARNVLVQTPNSVKITDFGLAKLLDINEDEYKAAGGKMPIKWLALECIQHRIFTHKSDVWAFGVTIWEILSYGARPYENISARNVPELIENGLKLPQPSICTLDIYCVMVSCWMLDADSRPTFKQLADTF
BmDDR	Gene000226	BGIBMGA000587	chr1	6702416	6715229	Bm_scaf8	1104462	1117275	12814	-	N/A	0	sw05144	656	75616.4	8.24	DDR	RTKs	GO:0007155；GO:0006468；GO:0005524；GO:0004672；GO:0016772	tyrosine kinase-like protein [Bombyx mori]	NP_001108469.1	0	DDR2	NP_006173	0.42	9e-59	MESGLIADKDVTASSCYNDGNVAPQNGRYDNLLPGQLVLYKTELLTVALRFVRLNQDIKGGAWCPRSQITTESTEWLEIDLHTVHVITGAGTQGRFGNGQGQEYAEAYVLEYWRPKLGKWVRYRSLDGQEVSINFPLEIFRITSIILFIKSNTQEMINNINFRKLTGNTNTYLEKKNHLEPPIWASKVRFIPYSSHRRTVCMRVELYGCYWSVGVVSYSMPKGDRRSNGIELTDMIYDGQWGEELRGGLGQLVDGQFGSDDIREASKNSAWVGWRNDSRPDPPVIIFEFDKVREFSAVHIFCNNKFMRDVLVRIRKHYYRNVFVENTDHPTKHALFRCSLKQLYHFRSAVVTFKTNLSTIHTSDKIFENARNVSIKLHHRIGKWVRIELQFAARWILVS…	LVSEIVFDSGLEEFERDVRILAALSSPHLARVLGACRSPPLAVVLEYLELGDLCAFLRAAIPPTAATLLHIATQIAAGMQYLESLNFVHRDLAARYRLLNCLIGKGYQIKISDFGTDNEAYTCDYYKVDGRVPLPLRWAAWESVLRGKYTTKSDVWAFAVTLHEIYSLCRRRPYEHLTDCEVRTRRLTDDAPLKTFWVLDNLSHLQADDGMFECVDRAPGCPRDLYELMLECWRRDELDRPTFGEIHLFL
BmACK1	Gene000559 Gene000560	BGIBMGA012318 BGIBMGA012319	chr1	16199465	16232093	Bm_scaf26	1134909	1167537	32628	+	N/A	0	sw10807	1136	127807	6.84	ACK	CTKs	GO:0006468；GO:0004713；GO:0005524；GO:0004672；GO:0016772	tyrosine-protein kinase PR2 [Bombyx mori]	XP_004933204.2	0	ACK1	NP_005772	0.47	2e-66	MESISDDRENLKDFLEEAELQQYHELFRDVLKVTKLSQLKFVVTEDLVQIGFSKPEQRRYKKIYSKYFPNPYITKIKRLLSSSKKNDPFSHGQSTIPVDLQPFSDSTVKIPTKHIISIEDITINKELGMGQFGVVQQGTWTTGNQRLQVAIKCLGNERMTSNSTEFLKEAAVMHSIEHPNIVRLFGVVLHLDSLMLVTELAPLRSLLECLREVSLRPNFPVPTLCEFAEQICDGMTYLENKRLIHRDLAARNILVFNKDRVKISDFGLSRALGVGKDYYQTNYNVNLKLPVAWCAPECILYLRFTSSSDVWAFGVCLWEMFTYGFQPWAAFSGQQILEAIDTPNFQRLERPECCPEAYYSTMLECWSHEPNDRPKFKDLGPKLLGIRPEMVQATSNFVR…	ITINKELGMGQFGVVQQGTWTTGNQRLQVAIKCLGNERMTSNSTEFLKEAAVMHSIEHPNIVRLFGVVLHLDSLMLVTELAPLRSLLECLREVSLRPNFPVPTLCEFAEQICDGMTYLENKRLIHRDLAARNILVFNKDRVKISDFGLSRALGVGKDYYQTNYNVNLKLPVAWCAPECILYLRFTSSSDVWAFGVCLWEMFTYGFQPWAAFSGQQILEAIDTPNFQRLERPECCPEAYYSTMLECWSHEPNDRPKFKDLGPKL
BmTRK	Gene001883	BGIBMGA005972	chr4	5940625	5947929	Bm_scaf5	5940625	5947929	7305	-	N/A	0	sw00237	578	64646.3	5.43	TRK	RTKs	GO:0006468；GO:0004713；GO:0005524；GO:0004672；GO:0016772	tyrosine-protein kinase transmembrane receptor Ror isoform X1 [Bombyx mori]	XP_004929369.2	0	NTRK2	NP_006171	0.46	5e-64	MAIMRKRNHTISEKPTGKRRRHRGHEENLTRFDRDELNLEENSEPRPIKYFQGACEPMSCGEEAACTEYNSTVHFCWCTTTGMPITEDLQCPRSPVTATPKPIHNVIPPQTRTTNTFDGRNAPSPPTAQFSGEVLAEATTGNEPNVVGAGVHVTTGVLLAALVSGALLLLFVVSILVWYFRRRICRVDGKTQPRVRPGEPLLAERYITNPQYGVYGAGATATGTGPANGPIVDDTTEPRVPLLDRSALTFLEEVGEGCFGKVHRGLLRVNDLEQEVAIKVLKESAGRSAEEEFIREVSIMSAFRHSNILTLVGVVYKDNVICSPWMVFEYMELGDLAGVLRGSRNGVRPAPTLNEVALLHVALQVARGMQYLASRRFVHRDLAARNCLVGSHLTVKIAD…	LTFLEEVGEGCFGKVHRGLLRVNDLEQEVAIKVLKESAGRSAEEEFIREVSIMSAFRHSNILTLVGVVYKDNVICSPWMVFEYMELGDLAGVLRGSRNGVRPAPTLNEVALLHVALQVARGMQYLASRRFVHRDLAARNCLVGSHLTVKIADFGMSRDVYTCDYYKMGGERPMPVRWMSPESILYARFTHESDVWAYGVVLWEIYSRGKQPFYGHNNEDATKLIVQGILLVPPEECPRFACELMRECWQFDPQNRIDFDEICRKL
BmINSR1	Gene002398	BGIBMGA003800	chr4	20352346	20366934	Bm_scaf91	1513613	1528201	14589	+	silkgland	1	N/A	985	107740	8.53	INSR	CTKs	GO:0006468；GO:0004713；GO:0005524；GO:0004672；GO:0016772	uncharacterized protein LOC101741863 [Bombyx mori]	XP_021203435.1	0	INSR	NP_000199	0.44	1e-65	MLINFIEWVVAEGALSLERAEFAGCDRTHSSTCKIGTRSNANQSCTQETGFATILSDDPDEAALLTEVVAQWGLRARVVTRNAHNTALPPPALRCTTTALRRLRHFTTAGYRPLAPPPCTETHCPFESRRLVKLVNARQLTRSPSAYRILGRIVFEEQELVELAERSHTVGPEMAAREFVESRPRWASPPAEVRVAVIVPATSPRQVQDARALRAAAELAEKDILETKGTLRFKVELVDGGCAATPAFKYLTDALGTEYGALSAVAGPACGAAFADVARQSPTLALPLLAYTPQAPPSDGGGHLALLTGGDARLYTDAWATLLNHFGWRRLAVLSELSMRPALEVSRLRVDNILVHVELTTDAEEVNLELINGWAERAARENARVLLVSAEDARVVRAA…	VVINRKLGTGAFGMVYGGHALLAEDRGWSAVAVKTLKAGATTEEKLDFLSEAEAMKRFEHKNVVRLLGVVTKTEPVCTVMEFMLYGDLKNYLLARRHLAGAGGAAAEEVSPQRLTAMALDVARALSYLAQLRYVHRDVAARNCLISANRVVKLADFGMTRLVFENDYYRFSRKGMLPVRWMAPESLALGVFSPASDVWSFGVLLYEIVTFGALPFQGLSNSEVLARVKAGHTLDLPAGLKPQLEGLMKSCWQRERRARPSAAEVAAFL
BmINSR2	Gene002400	BGIBMGA003802	chr4	20389333	20392104	Bm_scaf91	1550600	1553371	2772	+	N/A	0	sw15071	1022	112005	6.67	INSR	CTKs	GO:0006468；GO:0004713；GO:0005524；GO:0004672；GO:0016772	uncharacterized protein LOC101742154 isoform X2 [Bombyx mori]	XP_021203450.1	0	INSRR	AAC31759	0.35	1e-37	MRTPRVVSVVGQLKNVSVVWSAEPARAAGALLGAVLRHALGYRRVRLARSSPALCELECRQHAAPDRLQVVPAATSGAECRRRRALLSVGRATAPFSASLYARLSGAARADPACRDARLWTAYSDPAQAVSCQFLLTSGRIDIYTTAEVRDAAELSSVVQRAAAAELRGVLHVLSRAELHHRIATDNASFLILDYKLWDDHELLVPVSFPARSCGEDVESTRTEFVIHEELEAYAPILYSAAERFDPTPREVRAVLDMAARRGDGDVEEAACQWAAEYPIRFQSWIPQYDDDHHVLVLLCNERDNYNYTPLFQFVIHKLQQYTGQLKINILIKDELVNCSNADDPHQVLNNKTRMSRIYRCIGVAAGAADAATVARVARDAALPLVLYDTPARVPPGTR…	LVTYDILGTGRFGRVHLGVLQVPGKAPRPVAVKSLRKGAAPAEETEFLNEAVIMAALDHEHIIRFVGACVAKGPPLVLMEHAFFGDLRRYLRERRHFAEQSDHLSQDSKDFEESEHVSAEALTQLASEAALALEHLARRGVVHRDVRASNCLVDSRRRLKLGDFGMARKTDATGADGAAEYACRRRGLFPVLWMAPESLSRGAFSSASDVWSLGVLMLETVTLGDRPYGSWSPLRVLQHVSSGGRPELPFGAAAEARGVASACWRRAACERPAAGEVARYL
BmRYK1	Gene002547	BGIBMGA002700	chr5	4729643	4732030	Bm_scaf20	3852152	3854539	2388	+	N/A	0	sw05694	597	65058.5	8.49	RYK	RTKs	GO:0006468；GO:0004713；GO:0005524；GO:0004672；GO:0016772	tyrosine-protein kinase Dnt isoform X1 [Bombyx mori]	XP_021207735.1	0	RYK	AAB26341	0.44	3e-67	MASLIIVWAVLALPLATGHLNVLISQAEVMKLLGLDAELYYVREGVVNTYATSFIVPVPAHIADLEFMWQALGRTPLPYVMAIEYEARGAMLPPQVNISERGYVPTTLQTFRIRLPCTGTRSAENLVTIQLNISVPDRAHNDIRLTFKRNKICLKGLATIVTHNESARLAGDASRGPSGVLFAAGGCAAAALALLAAAAAAGTLYKRGSKQRHHDSIHSTSYTTAAYGSHQNVLLRLDTLGRPPSSTGSYATIASLHKFPFGSRRSPSPYATTQIGEHVYAKPDSRVSYYAASNLTHVSQQTVTKDRVTDPAEQLRVLTTSRSNIRLEILIHEGTFGRIYKGVFKKGDVYEEVMVKTVSDAASAMQAALLVAEGLRLYGLVHANVLTPMAACAEEARKP…	IRLEILIHEGTFGRIYKGVFKKGDVYEEVMVKTVSDAASAMQAALLVAEGLRLYGLVHANVLTPMAACAEEARKPLLIYCCPSHSSNLKRFLSSCRLGQQSAPATRELVDLGAQVACGLSYLHVQRFVHADVAARNCVVDEKLRLKVTDNGLARDLFPDDYHCLGDNENRPVKWMAPETLLQNQYSTASDVWSLGITLWELATLGSSPLAELDAADVGAFLNGGYRPSQPHNCPDELYGLMSWCWTTPPSTRPTAPQLLAAL
BmRYK2	Gene002569	BGIBMGA002597	chr5	5719821	5726335	Bm_scaf20	2857847	2864361	6515	-	compound eyes	1	sw00153	542	60476.7	6.98	RYK	RTKs	GO:0006468；GO:0004713；GO:0005524；GO:0004672；GO:0016772	tyrosine-protein kinase Dnt [Bombyx mori]	XP_004932386.1	0	RYK	AAB26341	0.5	1e-81	MKWLILLLLVPSCLAHLNVYLSVAEVMRLLGLTAELFYVRDGQINVYALNFVVPVPATINELHFTWQSLTRKPLPYTLSAEVKSNSEAMHPPTFNISNEGYVPTEPQTWRVDLPCMRTIAAEVDLTISLNVSTGSSSTTLHFRRKKICLKEAIRPAVRVDSVPHAPTSADIFYAGSGCAGGIILIAAIAAAACRARARKLRRARSDEQDAHAFLPDSSCKSGASYTSYRRPTSLPAVAAEERARDLQQRIAELTIQRCRVRLRSVAMEGTFGRVYRGTYADEEAREQEVLVKTVAEHASQVQVSLLLQEGCMLYGLHHERVLSVLGVSIEDQTAPFLLYPWDAGWRNMKLFLLACRGVTIGGAPGGAPPPPLTTQHVVRMALHALDGLLYLHSQHVLHK…	VRLRSVAMEGTFGRVYRGTYADEEAREQEVLVKTVAEHASQVQVSLLLQEGCMLYGLHHERVLSVLGVSIEDQTAPFLLYPWDAGWRNMKLFLLACRGVTIGGAPGGAPPPPLTTQHVVRMALHALDGLLYLHSQHVLHKDIAARNCIVDENLRVMIADNALSRDLFPADYHCLGDNENRPIKWLALEALTKRQFSPAADVWALGVLLWELTTLAHQPYAEVDPFEVAAYLRDGYRLQQPANCPDELFAVMAYCWAMSPDDRPTLPQLQIFL
BmINSR3	Gene002928	BGIBMGA003654	chr5	14850844	14921964	Bm_scaf9	2803456	2874576	71121	+	cell,compound eyes,corpora allata	5	sw08581	1472	164583	6.4	INSR	CTKs	GO:0006468；GO:0046777；GO:0007169；GO:0016020；GO:0016021；GO:0043548；GO:0005524；GO:0004713；GO:0005515	insulin receptor precursor [Bombyx mori]	NP_001037011.1	0	IGF1R	NP_000866	0.71	e-119	MLEVRRGVMRRACDRLGWPAVACALLIACARTYAGTEVVPARGVCPSMDLRNNPDQIRRLEGCRVIEGQLSIVLMERATNKIFDNMSFPQLREVTGYILIYKTKGLRNLGDLFPNLPVVRGMQLFKDFALVIFDNEHLEALGLNSLMKIERGGVRIQHNDRLCYTNTIDWSRITRDDAEIIVRSNYDTRLCGLCPNAQSRVEEDHRQSLPQCPADTKGKLLCWDEKHCQKICPSACGDHGCMSNGTCCNSACLGGCDGPLASNCFVCKKFSFEYGSEMTCMESCPGGTYELSRRCVTEQECRSMSPPPQPVGAADSTYFRFAIKVPAYKTFNSSRCLFMCPSGYMEVGNETNATCQPCPRSGCVRECLGGKIDSVATAEQFRGCTHIKGKMEFTLRSSG…	IHFIRELGQGSFGMVYEGIAKEIVKGKPETRCAIKTVNEHATDRERIEFLNEASVMKAFDTFHVVRLLGVVSRGQPTLVVMELMERGDLKTYLRSMRPDAEGSLPSSPPVPPTLQNILQMAIEIADGMAYLSAKKFVHRDLAARNCMVAGDLTVKVGDFGMTRDIYETDYYRKGTKGLMPVRWMSPESLKDGVFSSSSDAWSYGVVLWEMATLAMQPYQGLSNEQVLRYVVEGGVMERPEQCPDRLYELMRACWTHRPSARPTFLQLVADL
BmSYK	Gene002940	BGIBMGA003647	chr5	15194193	15209193	Bm_scaf9	2516227	2531227	15001	+	ovary,wing,embryo,testis	11	sw08102	803	90867.3	6.34	SYK	CTKs	GO:0006468；GO:0004713；GO:0005524；GO:0005515；GO:0004672；GO:0016772	tyrosine-protein kinase shark [Bombyx mori]	XP_004930074.1	0	ZAP70	A44266	0.48	1e-64	MITTMTSFILLKTNSFLLRMNREDNVNWFHGKISRESAEKLLKEEGEDGVFLVRESNTSPGDYVLSVLHQGQVVHYQIRRHGEDAFFSIEEHTTVHGLDTLIQHYRSDSNGLVTRLSIVCKGEPPPHESRTQGTTNLLHRATEAGHFNVVSKLLASGYRSRDAKNQDGQTAVHIAARAGRDTILAELIESGSTVNVRDSFGYTPLHYTCQNNLPSTTELLITKGNANYQMRHAPTGKVPLHDAAQKGHIECIKVLLRLKAPSHPRTLTKETPADLAKQYGHTECYQLLKNYQPEQPNTSKSQWYHGTQNRDEAVKILENYCKHHNLRDKASDGVFLVRYSERRTGAAYVLTMLSENTPYNFIIRKEGNWLFIDDGPYLESLERLIEHYSTVPDGLPTRL…	LTLGAMIGEGEFGSVLRATYTPHDQPPQTVAVKTLHVQHTDTNKKEFLSEAKVMMSLRHHCIVNLIGVSLGPPLAMVQELVPLGSLLEYLLRHPESISPGYELRLWACQVAAGMRYLEKRRFVHRDLAARNILLANRHQAKISDFGLSRALSTDSSYYRASRGGKWPIKWYAPESYNYGTFSHASDVWSYGVTLWEMFSFGQQPYGDMRGIDAIQLVESGKRLERPEDCPDEIYQVMLDCWTYSPEHRPTFSHLVDVF
BmFES	Gene003345	BGIBMGA006417	chr6	4868375	4917072	Bm_scaf11	1168445	1217142	48698	-	wing_disc,embryo,compound eyes,corpora allata	7	sw20913	867	98133.7	8.38	FES	CTKs	GO:0004672；GO:0004713；GO:0005524	tyrosine-protein kinase Fer isoform X1 [Bombyx mori]	XP_012549644.1	0	FES	NP_001996	0.57	2e-87	MGYTTNGAGRAAHEALLARQDAELRLMEAMKRSLQAKMKSDREYALALSAAAAQGQKMDKCEELNGSVIAAAWRTMTEEWDNTSRLIKLNAEALESRALDRLTTLMTERRKARKMYQEDHTKISSQFTQLSEEVHRKQSEYQKCLESYKLMRARFEENYLKCPTSRGGRKLDETRDKYGKACRRLHRAHNEYVLLLAEATECERALRTAAIPALLEQQRRQGEATATSWKGILLEVVQRSDYSTEKFREIQTKVETTVQNLRPQDEYKEFLEKYKSPPSTPVIFTFDESLVEDTSGKLQPNQLTVDNLTVEWLKEKLTELEATLQDNREKQTALQGPEIIGNGVCKNNNTGLTNGVNGIDRHSPPPIPVTTSEPIKLLELRVAERKCAKQAEMIRSALA…	VQLLDKIGRGNFGDVYKARLKTTGQEVAVKTCRVALPEEQKRTFLQEGRILKQYQHPNIVRLIGIAVQKQPIMIVMELVSGGSLLTYLRTRAAALSSRTLMAMCRDAAGGMRYLESKNCIHRDLAARNCLVGDDNIVKISDFGMSREEEEYIVSGGMKQIPIKWTAPEALNFGKYTSLCDVWSYGVLMWEIFAKGDTPYAGMSNSRAREKIDTGYRMPAPEGCPEDVYALMLRCWEYEPDKRPHFHQIYTII
BmFGFR1	Gene003812	BGIBMGA010090	chr7	3750016	3856308	Bm_scaf45	3071921	3178213	106293	+	wing_disc,embryo,brain	4	sw04150	856	97292.7	5.86	FGFR	RTKs	GO:0006468；GO:0007169；GO:0008543；GO:0008284；GO:0005887；GO:0016021；GO:0005524；GO:0005007；GO:0004713	fibroblast growth factor receptor precursor [Bombyx mori]	NP_001037558.1	0	FGFR3	NP_000133	0.64	e-103	MNLTAIAFWRVTRVTVLLITLVATCTVSARDIVLDDNYTVIEAATNDRLRLICGLKPRSQAQMVEWFKDGQALDGVSKRITQQRQWLRIKGFRAKDAGVYSCQNEEDKFKEMAVTIKHKIGQDQDNLEEYQADVDIDRPMPEILSQHQAVSLHENNKFEENTTEIKRLARTMKLKEIDPKDEDPDDKSEKDHPVYGHVDETKKKYPPKFKHPSKMYTMEMKPAGSSVRFKCPAEGNPTPNITWYKNKSNPIQRTYFQPSYAKWAINLDELTKADNGNYTCVVCNELGCIEHTVVLHIQERYPSKPYIKEGYPGNKTVLLNETVKLSCPPVSDLEPYLYWIRPTNYSMKDVEVGPSDMPIPGGDLIESDDPFDKLEQLTLYNVTKEDEGWYVRVALNTLG…	LSLGKVLGEGEFGKVVKAECIGILKPGLQSVVAVKMLKEGHTDAEMMALVSEMEMMKMIGKHVNIINLLGCCTQDGPLYVIVEYAPNGNLREFLRNHRPGNRYESPNEDLKEKKTLTQKDLVSFSYQVARGMEYLASRRCIHRDSAARNVLVSDDCVLKIADFGLAKDVHSNDYYRKKTEGRLPVRWMAPESLYHKVFTTQTDVWSFGVLLWEIMTLGGTPYPTVPGQYMYQHLSAGHRMEKPPCCSLEIYMLMRECWSFSPGDRPSFTELVEDL
BmFGFR2	Gene004770 Gene004769 Gene004768	BGIBMGA008034 BGIBMGA008035 BGIBMGA008036	chr9	64319	84381	Bm_scaf41	64319	84381	20062	-	wing_disc,wing,compound eyes,brain	2	sw21137	616	69437.9	5.61	FGFR	RTKs	GO:0006468；GO:0004713；GO:0005524；GO:0004672；GO:0016772	tyrosine kinase receptor Cad96Ca [Bombyx mori]	XP_004922880.2	0	FGFR1	AAA35835	0.48	5e-80	MSMGVWLTVAGCLVLTSSQQPPGFHLPAIMHVERNWFVPSNTLKGTPITRVYSDKTGTEAVTYGLEADGASVPFEINPQTGVVTVNDTLIDKENRSYSLWVTAMDGSIPQRTGVFAIITDNSGVRPKIPQPPISSLPFPPYANVPLQPKIPFTTIRTTKLRTTTTESYEDLRFPEATTLLPVNEEQNPVTDNRISVEQANGTSGDTKPASDTEKSLTIIPLASVGCFLVVVAGVILFIWKKNSARNSEKKDKDDMSKDSGGIVLQDTPFNAWERPRANSNRYECWDANHLQMSEETTITKDDYDEWEFPRHRLRIFNIVGEGAFGQVWRAQAVDIDGKKGEQIVAVKTLKENASEKEKTDLLQELIVMKNLGPHPNVVRLIGCCTEKEPTLVIMEFVSL…	LRIFNIVGEGAFGQVWRAQAVDIDGKKGEQIVAVKTLKENASEKEKTDLLQELIVMKNLGPHPNVVRLIGCCTEKEPTLVIMEFVSLGKLQQFLRDSRAERHYGNTHGGSQFLTSRDLTHFAFQVARGMDFLSSKGIIHRDLAARNVLITEERTCKVADFGFARDVGGSHVYERKSDGRLPIRWMAPESLYDDIFSVKSDIWSFGVLLWEIVTLGSTPYPGLSAGDVMRKVRDGHRLEKPEHCRRELYNIMYYCWEAEPSARPDFKEIVAML
BmACK2	Gene005501	BGIBMGA006581	chr10	5259994	5281045	Bm_scaf10	5259994	5281045	21052	-	wing,pheromone gland,epidermis	4	sw00038	911	102924	6.89	ACK	CTKs	GO:0006468；GO:0004713；GO:0005515；GO:0005524；GO:0004672；GO:0016772	non-receptor tyrosine-protein kinase TNK1 [Bombyx mori]	XP_004930430.1	0	ACK1	NP_005772	0.58	4e-88	MNSGTDWLCDILQHVQLEQFYVPIRDQLQITRLAHFDYVHTEDLERIGISKPGVRRLLDAVRKKKLQLWNRKFWNKLFGTSSSVAKEKTDIAKPITQTETRTTCIILEKDIVLHNELGNGSFGVVKRGEWKIPDQTQTVLVAVKVLKADAFAQPGIYDDFRREVEAMHSLKHVNLIKLHGVVFHPLMMVCELAPMGALLDYIRGQNGKVSLNYISKWSTQVAAGMAHLEKHRFLHRDLACRNILLSTLELVKIGDFGLMRALPDADDCYVMSERRRVPFPWCAPESLRTRQFSHASDVWMFAVALWEMFTFGEEPWIGLNGSEILRLIMREGQRLSAPSACPPDVYMLMMQCWDLNPKERPTFAGILRYMETNKFETSIASLSYRKQGQMSVDAGDPII…	IVLHNELGNGSFGVVKRGEWKIPDQTQTVLVAVKVLKADAFAQPGIYDDFRREVEAMHSLKHVNLIKLHGVVFHPLMMVCELAPMGALLDYIRGQNGKVSLNYISKWSTQVAAGMAHLEKHRFLHRDLACRNILLSTLELVKIGDFGLMRALPDADDCYVMSERRRVPFPWCAPESLRTRQFSHASDVWMFAVALWEMFTFGEEPWIGLNGSEILRLIMREGQRLSAPSACPPDVYMLMMQCWDLNPKERPTFAGILRYM
BmSRC1	Gene006810	BGIBMGA012094	chr11	18611391	18681133	Bm_scaf24	1931232	2000974	69743	+	brain,midgut	4	sw04211	521	59837.6	7.22	SRC	CTKs	GO:0006468；GO:0004713；GO:0005524；GO:0005515；GO:0004672；GO:0016772	tyrosine-protein kinase Src64B isoform X3 [Bombyx mori]	XP_004932912.1	0	FYN	NP_002028	0.57	4e-90	MGNKCCSRRHDAERPPVYPHKNEPGFTTCPVSFDTRYTGEPNTRQPSRPPVDVVRTTTKCISNGGRRVVKALCEYTARADSDISFHKGDRMEVLNSSEPDWWMVFHLTTRREGLVPVNYVAEESSVECEDWFFPHVSRKEADKLLLAESNPRGTFLVRPAEHNPHGFSLSVKDWEDGRGYHVKHYKIKPLDKGGFYIATNQTFPSLPALVMSYTKNALGLCHVLARPCPKPEPQIWDLGPELRDKWEIPRMEIQLIRKLGQGNFGEVYYGKWRNNIEVAVKTLREGTMSTQAFLQEAAIMKKFRHNKLVALYAVCSQQEPVYIVQEYMSRGSLLEFLRNGEGKFLQFEDLVYIAAQVASGMEYLESKMLIHRDLAARNVLIGENNTAKICDFGLARVIE…	IQLIRKLGQGNFGEVYYGKWRNNIEVAVKTLREGTMSTQAFLQEAAIMKKFRHNKLVALYAVCSQQEPVYIVQEYMSRGSLLEFLRNGEGKFLQFEDLVYIAAQVASGMEYLESKMLIHRDLAARNVLIGENNTAKICDFGLARVIEDNEYCPKQGSRFPVKWTAPEAIIYGKFSIKSDVWSYGILLMELFTYGKIPYPGLHGKDVIDKIEIGYRMPKPIDVYLPDAIYGLMLQCWDAVPEKRPTFEFLNHYF
BmROR	Gene007330	BGIBMGA010342 BGIBMGA010343	chr12	13418015	13490346	Bm_scaf109	478399	550730	72332	+	embryo,brain,corpora allata	16	sw05453	971	109667	8.05	ROR	RTKs	GO:0006468；GO:0007169；GO:0016020；GO:0005524；GO:0004713；GO:0005515；GO:0004672；GO:0016772；GO:0004714	LOW QUALITY PROTEIN: tyrosine-protein kinase transmembrane receptor Ror [Bombyx mori]	XP_021203906.1	0	ROR1	NP_005003	0.55	1e-89	MKCITVLVMCLCLHDIHSSSEEKTESISPLRLNSTSEWNIKLDIFFSKSLPQHVTRSPGSDVRFKCEAYINFTKVEKYTKNEQGIETLHAELPPQHIQQRLLNNVKVYWLKNNKSIEISNKVNVTTKINNITISTNLKIRNISNGDAGNYTCVYKQMYEKKQTSLLKVEDSVDIPTHAPYFPNSNFVNELRITTPDVVSENIKTMNINVTDSPNIPLQKLEPICQEYVGKVCAFHLRGQSVYIPYDTTQIELEEKLRKAIQVTRFSNEISSHCERYALPSLCYSTFPICRNPVATNANFFKDARQVFLISNRTNTADFPEVVFENMPNGNVPNTFYLKPNNISNEMFNYRHNTTILRRVCKKECEILETELCQKEYAIAKRHPHIGQQLTLEECQDLPE…	IKFLEELGEGAFGKVYKGALKKSGDTQFIAVKALKENASAKTKADFRREIDLISELNHDNIVCIVGVALSEEPLCMLFEFMARGDLHEFLMGRAPPSGKGLPPMRLLNIAHNIASGMQYLASHHYVHRDLAARNCLVSDDFVVKISDFGLSRDIYSSDYYRVQSKSLLPVRWMPPESILYGKFTTESDIWSYGVVLWEIYSYGLQPYYGYSNQEVISMVRSGEFLAAPSACPLPMYELMRDCWKHTPHRRPSFEDIVNRI
BmVEGFR	Gene007832	BGIBMGA001183	chr13	10067295	10076714	Bm_scaf1	7915058	7924477	9420	+	cell,corpora allata	3	sw20313	1366	155204	5.85	VEGFR	RTKs	GO:0004672；GO:0004674；GO:0004713；GO:0004714；GO:0005524；GO:0006468；GO:0007169	vascular endothelial growth factor receptor 1 isoform X1 [Bombyx mori]	XP_012547297.1	0	VEGFR1	NP_002010	0.43	1e-80	MHAVGIKVTKMTSFNVLLFICVTGLISVTTTNADNCTDFHPNGPKITPCRSEFILHKGQNFSLTCRGKNPLEFKQQETPEELPKNKPIKTMRQTSDSEYPFETIINIYNVDEYAIGYYACFDDVKTNFTLNNLIEEPRNTENASFIYIYVEGSDSLIAPMREIVVPRDCSKIVIECRPTTPDVNVTLSSEIPDYYYPSFRYSPKIGFVPENSMPSDDQIISFVLCEFVRGETRIEKYIYVSKHIKKPPKPKVAGGHKQFLEGETFTIHCRVPNDGLINFKWKYPPEVTNDSVEVSVVKTEATTTGSIVYQNITIRNATKKHNGVYTCLLTNTCGEEKDEFRKIFLEKPFLSLRDLAKGKLMGNANKSINIVIEIEAYPPVERTHFLKNDKYLPSNDLKY…	LTFGKQLGAGAFGVVYKAEARGIINAEVTTPVAVKMVKRTADNMYIKALASELKIMVHLGKHVNIVNLLGACTKHIAKRELIVIVEYCKYGNIHNYMQKHREVFIDQLTDNAEKNLGKINKGFLNSVGTTGTHSDYFSSGNTKDTDHSLLYSGNSKRSGRKVSEGYIQQEWQTKYEGDYIYECHQPRPLTSGHLLGWAFQIARGMEYLANRKVLHGDLAARNVLLADDNVVKICDFGLARSMYNNEEYQKKENSPLPVKWLAIECMVDRIFSTQSDVWSYGIVLWEMFSLAKTPYPNISPTDLLRWLSDGNRLEKPPFADDRLYNVMLRCWHQKPTARPSFTELQEIL
BmTEC	Gene007845 Gene007846	BGIBMGA000973 BGIBMGA000974	chr13	10290103	10300041	Bm_scaf1	7691731	7701669	9938	-	N/A	0	sw08339	657	74694.1	8.49	TEC	CTKs	GO:0006468；GO:0004713；GO:0005524；GO:0004672；GO:0016772；GO:0005515	tyrosine-protein kinase Btk29A [Bombyx mori]	XP_021204775.1	2e-105	TEC	NP_003206	0.58	6e-85	MAGKDNEVLLQAFMVKRSQNKNLFTPVNFKERWVVLTPRSLIYYDSDSEKRKERGRIATETIHTVETAQLGELSKQIPDSDGEKRPTYRYPFQVGYSEQNSDYTLYLIAGDHTERLRWIHTLRSVCVCNSRRSQYHPAVRSARRWPCCDAERRSAPGCALTAVWPLPEPELDLIQEESDKLSENATPVTAAVTMPGGGGGPPGTPSAKPKEKPRTKIVVALYPFKAIESGDLSLEKGAEYEVIDDSQDHWWKVKDENGSVGYIPSNYVKEKETIGLQKYEWFVGEMSRQRAESLLKREDKEGCFVVRNSSTKGMYTLSLYTKVNHQQTKHYHIKQNSRGEFYLSDKHCCASIPELINYHKHNSGGLCSRLKATPCDRPAPPTAGLSHDKWEIDPSELVL…	LVLMEVLGAGQFGVVRRGVWRGRIDTAVKMMKEGTMSEDDFIDEAKVMTKLQHQNLVQLYGVCSKHRPIYIVTEFMRHGSLFNYLRRTSPDQLGHAVLLDMCIQVCRGMAYLERHNYIHRDLAARNCLVGDENVVKVADFGLARYVLDDQYTSSGGTKFPIKWAPPEVLNFTRFSSKSDVWAFGVLMWEVFTCGKVPYGRLTNSEVVDKVQRGQVLEKPKGCINEIYNVMRACWGHTPEERPSFRVLKEQL
BmAATYK	Gene009952	BGIBMGA005561	chr17	2231254	2255408	Bm_scaf33	2171286	2195440	24155	-	corpora allata	2	sw01487	3012	332254	4.41	AATYK	RTKs	GO:0006468；GO:0005524；GO:0004672；GO:0016772	LOW QUALITY PROTEIN: uncharacterized protein LOC101742325 [Bombyx mori]	XP_021203756.1	0	AATYK	NP_004911	0.29	5e-28	MTIMNILWVVLLVALTGAQFGYGLPVRPTPQAYPRDASQVLEGWDTVSGVYAALPALALVLTAVGFLLGCTWCYRHKDCKQPNSGADNQLFTASATHLHDNRRTNPPDSGFSEPANNNISEDNNNGPISLREMQNIANNNAAAYIVSENEERNRISRESVVEFEPLPTELRVADPLERCADWFSGEDFPRNQLQYLREIGRGWFGRVVEGEVDDAGPTKAVAVKILNPNANLEDKARFLDEAKLYRDSRHDTILGYVARCLQEDPWIVIFELCSTDLHQYLTVNRPKMAILNESGVPLRLMCDVTSGLSYLNSRGHLYGNLWSGNVLVPARRTTRAVLGRYTNAESPYEHDAPETRRHPPLYTASSEVWFLGNLIWEVCAWGATPVALPPPLPDLPCPY…	LQYLREIGRGWFGRVVEGEVDDAGPTKAVAVKILNPNANLEDKARFLDEAKLYRDSRHDTILGYVARCLQEDPWIVIFELCSTDLHQYLTVNRPKMAILNESGVPLRLMCDVTSGLSYLNSRGHLYGNLWSGNVLVPARRTTRAVLGRYTNAESPYEHDAPETRRHPPLYTASSEVWFLGNLIWEVCAWGATPVALPPPLPDLPCPYRNHLYQVMQLCWNTNPDARPTSAQVHGLI
BmJAK	Gene011159	BGIBMGA004082	chr19	7631759	7661418	Bm_scaf36	575628	605287	29660	+	embryo	1	sw04674	1074	123870	6.75	JAK	CTKs	GO:0006468；GO:0004713；GO:0005524；GO:0004672；GO:0016772	tyrosine-protein kinase hopscotch isoform X2 [Bombyx mori]	XP_021206252.1	0	JAK2	NP_004963	0.34	2e-67	MATVEDIVKVAVVTNRTPNNVRCTSTLTAEELCIILCKKYNIPPLTRTLFALRVKGTDYFLKDNCKVLSGSRDYELRIRFKVPRLSLLITLDETTYDYYFQQARNDVNENKIPEIKYPEHKQELLGLGITDMTRAIAEERLPLNDVIRNYKKYIPKEIAKRHGPFPKKYAIDYLPQLSSVGHNVNYVKNLYLQQLYALAPNYLAEEYDNVLWQNGSEMTPVRVMVAPFHPHHPGIRLYNTLKREWFHVCSVEELIYLTRNGDSSVEVSRRGTPVFLKFKSEDQLSSFISVCDGYYRLTVKWTFNLSKDDETPSLKELQRIKCHGPVGTTETYRIEFKGHCYIFSTEEYFSIERLVSCHQNPEGRIYLNECIPPSEYDKSQLLLCGEPVKRGVRIDQAEL…	ITATYKALWRLDETKKLLVAFKTLQRERANDYLKDFVDLASKWACIQSSSIVRLYGVTLSSPTAMVLEYLPYGPFDDYLRENGDRITPLHLKKVAAGLARALWDLSEAGVVHGYIRCRKLLLAVLDADRIQVKLSGPTLRQYTQQDVHWMPVEFFADMNLAKRSVIGDIWAFATTLWEVFSYGQLPTETNPVLTVRSYEMGDRLLRPVRCPAEVWALVRQCWHADPLRPQEIMRDMVTLTKKIGSGNYGHVFKGWMERDNQESHRKEVAIKKLTRQASERNGTLYEDFKNELEIMKSLQHINIVEILGYAWDQGPEVLIVMEYLEEGSLNYYLKFQGEKLRISHLLKYCKDIATGMDHVSAKNVVHRDLATRNILVVNKYHVKISDFGLARIIPKEENT…
BmSRC2	Gene011169	BGIBMGA004088 BGIBMGA004089	chr19	8115990	8175228	Bm_scaf36	1059859	1119097	59239	+	fat body,embryo,brain	4	sw12666	507	58373.3	6.21	SRC	CTKs	GO:0006468；GO:0004713；GO:0005524；GO:0005515；GO:0004672；GO:0016772	tyrosine-protein kinase Src42A-like isoform X2 [Bombyx mori]	XP_012549151.1	0	FYN	NP_002028	0.7	e-105	MGNCFSSTGEKDSKNKNERPNPHEEDPRQFQSPVPTPPPDPIRSTVNQGTDTSEVPPTRIFVALYDYDARTDEDLSFRKGEHLEILNDTQGDWWLARSKKTKQEGYIPSNYVARLQSIEAEPWYFRKIKRIEAEKKLLLPENEHGAFLIRDCESRHNDFSLSVRDGDTVKHYRIRQLDEGGFFIARRTTFRTLQELVEHYSKDADGLCVALNKPCVQIEKPVTEGLSHRTRDQWEIDRASLKFVRKLGHGQFGEVWEGLWNNTTPVAVKTLKSGTMDPKDFLAEAQIMKKLRHNKLIQLYAVCTLEEPIYIITELMKHGSLLDYLQGKGRGLKLQQLIDMAAQIAAGMAYLESQNYIHRDLAARNVLVGDGNIVKIADFGLARLIKEDEYEARVGARFP…	LKFVRKLGHGQFGEVWEGLWNNTTPVAVKTLKSGTMDPKDFLAEAQIMKKLRHNKLIQLYAVCTLEEPIYIITELMKHGSLLDYLQGKGRGLKLQQLIDMAAQIAAGMAYLESQNYIHRDLAARNVLVGDGNIVKIADFGLARLIKEDEYEARVGARFPIKWTAPEAANYSKFSIKSDVWSFGILLTELVTYGRTPYPGMTNAEVLHQVEHGYRMPCPQNCLPALYEIMLECWHKDPLKRPTFETLQWKL
BmRET	Gene011294	BGIBMGA003976	chr19	10815472	10835225	Bm_scaf36	3759341	3779094	19754	-	wing_disc	1	sw03359	807	91551.5	6.24	RET	RTKs	GO:0006468；GO:0004713；GO:0005515；GO:0005524；GO:0004672；GO:0016772	tyrosine-protein kinase receptor torso [Bombyx mori]	NP_001164049.1	0	RET	P07949	0.44	2e-70	MYSEGKLLKVFLIFAGFIIFSLCGEVVSQRYPPAPGLLKYLEQDVCYSLYYYLNWTSLADCKTNFEETGISDVPSTVKVRCQSKNSIRFETEPSEHWQLFILMEHDNFDPIPFTLIEPNNVFGELITTANKEYQIWSTYLDEYGTLQDWMEGPIVLKFDQRNQQPDDIKYNVTQEFKYIILGNDSYTINGKFVWNTTGDRDLCFDIANICQNTNMKHAKIWPTAHPSFDVENLVLNDECEIHVKGIHGTTKHKYKTPSCFELPECFLNNMEPEIPQDVAIAADQDLRGWWNINVAWAKPHFQPEIYNVTVRANMIRSIILPGNATETTFRNIPNTFLSAGKIYNVSVYAIIGQKASHTSRRAFTPGMLRWVWAGATAGAGCAAGGLLAATLLCCGHRRA…	VLLHEVIGEGAFGVVRRGTLAPGGKSVAVKMLKEFPSQEEVRSFRSEMELMKSVGAHPHVVSLVGCCSGRKPLIVAEYCSRGDLLSYLRSSWDIIVSKHTAKYYNNNMDSMDTSKLKVHKEHTKLVVNKLYELQGPCETELTPLDLLSFCRQIAMGMEFLASNRIVHRDLAARNVLVTEDKTLKIADFGLSRDIYEENQYKQKGNGKMPVKWMALESLTRRVYTTQSDVWSFGVVIWEIVTVGGSPYPEVPAARLVRSLRSGYRMPKPVNCSKPLYDIMRACWNASPRDRPTFPELHQKL
BmFAK	Gene011591	BGIBMGA004358	chr20	5641604	5659596	Bm_scaf37	3762471	3780463	17993	-	N/A	0	sw10112	1524	169554	7.39	FAK	CTKs	GO:0006468；GO:0005856；GO:0004713；GO:0005524；GO:0004672；GO:0016772	focal adhesion kinase 1 [Bombyx mori]	XP_021207025.1	0	FAK	NP_005598	0.59	1e-95	MVMESGQQNGRFWPLSPRLWRRSNEYTKVGFEPRRPPTSPLEIRRIFNMTPDLLRTRSFIKDRLDHLDLEENILEVEYEKLNLDSKPPIREKKVEEVRLRAKKQRQPRPNSLQLLLCPSSSGHYSSSTWRYTRARSKSHEPEGGGRCGDGALARAMQPAPTGGSPKRHAPIQTHGAVADQSTLKVHLPNGGFNLVRASPDEDVRSVLRLVASRLASGERVYASCFALRARLSNGKIRWIHQDTPVSELLTKWPASEWRLELRVRYLPANLRELCEADRVTFHYYYDQVRHEYLNANHPTVDQELAVQICCLEIKYFCKDMQISMDKKSNIEYLEKEFGLHKFLPKSVLESIKPKVLKKAIQQQFKKVANLSDTECMLKYLETMHTHYGYDRETFAGALG…	IELTGIIGEGQFGDVHKGTCRVTSANHPSLRRQLSIQKQQGKSQSGEYVLPVAVKTCKMDADLDTAEKFLEEAYIMQQFSHPHIIGLVGVCSSSPIWIVMELATLGEMRAYLQQNAHRLETCQLVLYIYQLSTALSYLESKKFVHRDIAARNVLVSTPTCVKLADFGLSKMVEDKSYYKASRGKLPIKWMAPESINFRRFTSASDVWMFGVCMWEILMLGVKPFSGVKNNDVIGKLENGERLALPPRCPPRLYSVMSRCWAYEPSHRPAAHLLKETL
BmCSK	Gene012102	BGIBMGA001548	chr21	11059864	11103830	Bm_scaf7	4842673	4886639	43967	+	fat body,cell,brain,testis,antenna	8	sw07692	589	64243.5	8.31	CSK	CTKs	GO:0006468；GO:0004713；GO:0005515；GO:0005524；GO:0004672；GO:0016772	tyrosine-protein kinase CSK isoform X1 [Bombyx mori]	XP_012548803.1	0	CSK	NP_004374	0.57	2e-83	MNSDVHRHQAHPPLAQHGVHGAAQGVGPCGWYSASAAPAPTAPARLKRVQAPHQLPSGGNLSGSNGPHAPLSPSALQNTIPHNLIMSSSVRTPAPAATVPSAMHTSQTAPAVTKGQSDVLVNSSVQNPPPAGNRLVNMTQWPWHHGAISRERAEALLSGSPDGVFLVRESTNFPGDHTLCVRFRGRVEHYRVKWATAPDNQNQRLTIDDEEFFDNMTDLIHHYLQDADGLCTKLVRCLPKATANGTNNNGAPQQQYPPHPQQPPPYPPTPSVPSALAAGHFPHAYVAPAASTDQTDGTLQSQSFVDARWKIDERDLEIRENIGKGEFGDVMLGILNGTQKVAVKILKDREAASKFRAEASVMASLKHENLVRLLGLVFTSSGGTCLVTEHCAQGSLLDY…	LEIRENIGKGEFGDVMLGILNGTQKVAVKILKDREAASKFRAEASVMASLKHENLVRLLGLVFTSSGGTCLVTEHCAQGSLLDYLRSRGRHYVTQLNQINFAFDACCGMEYLERQRVVHRDLAARNVLISAEGTAKVADFGLARAGAALEDPAEAARLQAKLPIKWTAPEALKYNKFSNKSDMWSFGILLWEIYSFGRVPYPRIPLAEVVRHVERGYRMEAPEGCPPGPYELMRAAWHADPASRPTFLHMRRNL
BmMUSK	Gene012681 Gene012682	BGIBMGA000354	chr22	10331966	10336362	Bm_scaf18	159182	163578	4397	+	ovary,wing,embryo,Prothoracic gland,testis	6	sw03076	638	72945.7	5.88	MUSK	RTKs	GO:0006468；GO:0004713；GO:0005524；GO:0005515；GO:0004672；GO:0016772	HOP precursor [Bombyx mori]	NP_001186538.1	0	MUSK	NP_005583	0.62	e-107	MDLFIELLILLLLSKSVQLYCGPYNGQVCKSYSTGYVWCNHTGGLDNEKITSGLWKEMISNLQEPCRTQAERLLCAYASPKCINKDGVGYFALPLCYEDCMAVKMQFCYNDWIVIEDQKERGVFFESRGHFRLPECENLPHYSGKGSQVSCNNIGITDMDLDQVTTTCVKGNGRYYQGVINETKAGLACQAWESQFPHQHTRPPLVFPEVQNSSNYCRNAGGEENRPWCYTMHPNVRWQYCEIPMCANSSREKDNIKGSNLIMENYFTPTFVLLLSIGGLGCVLAIAGIALLCHYIVKNHYSKCNVSSRRNLQNMDIDLDKLPSNLAYHTTGAQLNPKLEKLEFPRNNIIYIRDLGQGAFGRVFQAKAPGLIPDEEFTLVAVKMLKDEASHDLQLDFER…	IIYIRDLGQGAFGRVFQAKAPGLIPDEEFTLVAVKMLKDEASHDLQLDFEREACLLADFDHPNIVKLLGVCAIGRPMCLLFEYMGKGDLNEYLRACSTVTSFAPVEHREDLRLLAAPLSHLDLLHIARQIASGMLYLSDRKFVHRDLATRNCLINDDMVVKIADFGLSHKVYLQDYYKGDEHDAIPVRWMPLESILYNKYTLESDVWAYGVCLWEIFSFALQPYFGMTHEEVVRFLKDENVLACPDNTPRCVYDLMKQCWNHNPSDRPNFRVIYQTL
BmFGFR3	N/A	BGIBMGA010869	chr22	23163126	23178036	Bm_scaf61	187123	202033	14910	-	ovary,wing,brain	9	sw21309	910	134082	8.65	FGFR	RTKs	GO:0003700；GO:0004672；GO:0004713；GO:0005524；GO:0005634；GO:0006355；GO:0043565	ephrin type-A receptor 3 [Bombyx mori]	XP_012544214.1	0	FGFR1	AAA35835	0.37	1e-49	MYYNVHTPIVGASYQSTLSSLCGWRGRVKAACANNKRVTTPSSTNATRDSQLFSLLAARRRLLLSGRLTSHINTLAAITHKPHKTNTTFAHLEVKHGNSSLVRKVIFDNSSREAGTPVTLKLITTDGSRETRQDIKPHEIRHIFIPKLSPENRNRSGYRRREPTSILKSVTIPEQATEGNIVYVPPDKIEEEKDVDLDPEEEFQVDESNHGLYLLNYSDTDNVTQGPDINKTTISNEIVKENTSTIIKPTTIIIVEDSKENDTIESKEDEITEINTIANSTEQKNYTLAKNDLGKTENQTLFLSDEIYNHFRPLETELPVEDMAPFIYFGKKLGGTGISDNLTNSPSFSASTKTINYLAPPQEKRKFNSRYSATEKYKNSNADEDEINEDMDVSVVKNI…	LRLQTLLGQGNFGQVWKAEADDLNGHDGLTRLVAVKTIKETASQKEKQELLHEIYIMQKIGTHPNVVTLLACCTEQEPYLLIMEYVMCGKLLTYLRERRARPDRFAGSGALTSRDLTVFAYCVARGMDYIASKGPQSTTAGIGLFQSTPLSPVFGSPHPLLADSAPRPGGPQRAGGPQQAVQDRGLRHVAVRGAARNPRTALPVRWMAPEALLYSHYSHHSDVWAFGILLWEIVTLGSTPYATMSGREVLAAVTEGYRLERPAHCKPQLYRAMHSCWHADPAQRPAFSALKAQL
BmROS	Gene013198	BGIBMGA011535	chr23	10106580	10130411	Bm_scaf22	1402162	1425993	23832	+	compound eyes	1	N/A	2464	276015	6.56	ROS	RTKs	GO:0006468；GO:0007169；GO:0016020；GO:0005524；GO:0004713；GO:0005515；GO:0004672；GO:0016772；GO:0004714	proto-oncogene tyrosine-protein kinase ROS isoform X1 [Bombyx mori]	XP_012551361.1	0	ROS1	NP_002935	0.59	1e-92	MCCDGQEDKMRRRWHWPASTMNRPLNWHKWLVLSVLGLALSARTIGCDYTQKFGAEAVARCNEKCPFQNRTGEGHFDVSCGPECNVQQCKIGCSLWRGGLEKSCQNVCNVTSETVFSRELYCVMGCNEALNTYFQQLRDLYGTPHPPALVADSLTATSLSLVWESRWDSELGNITYLVQWRYEELPGTWQYFSNTSHSDKTIITVDNLRPYTKYRFRIAIFLSGHVGAGEPLYSAPSVVISTLESGKPSSAPKALRAAAPDPSRVAISWEPGPFPNGPLISYVLRLTDTEPSTTDALEDMPASNNTLFYMFQNLAPAREYEVSVAMRNAVGEGPRAFVRISTPPLPTSVPSQQLILILGGEHNILAAPANDMLSDPVELFCTEHVITGVGIDISSDSLF…	ITLSKFLGSGAFGEVFEGVARQINGSTVDTKVAVKTLRKGASEQEKTEFLKEAALMSNFKHEHILRLLGVCLDNDPNYIIMELMEGGDLLSYLRAKREFLSTPDSLTLLDLLNMCVDVTKGCRYLEEMHFVHRDLACRNCLVAHRANGRVVKIGDFGLARDIYKNDYYRKEGEGLLPVRWMAVECLVDGVFSCQSDVWAWGVLCWEILSLGQQPYPACTNREVLGYVRAGGTPDRPPNCSPAFYELLQKCWSYRPERRPSFRECLSTV
BmPTK7	Gene013863	BGIBMGA000139	chr24	7604354	7606634	Bm_scaf43	1756254	1758534	2281	+	cell	1	N/A	184	21040.2	6.31	PTK7	RTKs	GO:0006468；GO:0005524；GO:0004672；GO:0016772	inactive tyrosine-protein kinase 7 [Bombyx mori]	XP_021209072.1	3e-81	PTK7	NP_002812	0.39	2e-32	MAVIRFVLFTLILIVTRDRVSHNHRCVRRDIAARNCLITSKLQLKLSCPALTRGPLSREYYKLHDQVIPLRWCPLEVVLEGDYSTKSDVYMYAATVWEMYTQAELPFAKLNDSSVLDRLKTGALEWSVPASMPQSVADILKRCWSQSPTDRPQFAEVCEEINIVLQETTSENASTKSQKTDEDN	MAVIRFVLFTLILIVTRDRVSHNHRCVRRDIAARNCLITSKLQLKLSCPALTRGPLSREYYKLHDQVIPLRWCPLEVVLEGDYSTKSDVYMYAATVWEMYTQAELPFAKLNDSSVLDRLKTGALEWSVPASMPQSVADILKRCWSQSPTDRPQFAEVCEEI
BmALK	N/A	BGIBMGA000152	chr24	8104061	8127733	Bm_scaf43	2255961	2279633	23672	+	testis	2	sw20044	1698	187163	6.67	ALK	RTKs	GO:0004672；GO:0004713；GO:0005524	ALK tyrosine kinase receptor [Bombyx mori]	XP_012552890.1	0	ALK	NP_004295	0.61	e-101	MATRKLIIFLAIVALAAGEHENETENKAEEAMEAEKDQKLRSASPARSQGSFHKLTALMNNTEERRQSRRKNKDNLNKILQMNRRHDDMLNDNEGIPINQRTAPDNDTTLTDKIKILRPLVPMYEPESKYNHVSQASGVFCNFETSNASMDLCTWQWNSTVSRHGLGFSVITPDDLVNVNSTTKGMRFSGPSEDADRNPKGHFLYLAVDPTMENMVVKSPPFRGLWEFCKFEALLHQRMMQNASIRLISESTISEVQWILQEVAGNNAENWYPMRFMIGKVQQEVRIIIEITRPNYVSLAQPLPHIAIDNIRMIDCVPEPPVYNGECNAGQLKCKIMNRESCIKLHQVCDLVKDCDDGSDEQKNCDKMPYGSYCNFEQDSCGFVDVPQPILKWSRHRGP…	LKLVKALGQGAFGEVYQGLYRHRSADAAEMPVAVKTLPELSTGQAESDFLMEAAIMAKFNHANIVHLIGVCFDRHPRFIVLELLAGGDLKNFLRESRPKPERASALTMKDLLLCSVDVCKGCRYLETKRFIHRDIAARNCLLTSRGPGRVVKIADFGMARDIYRADYYKKGGKAMLPIKWMPPEAYIDGVFTTKTDVWSFGVLLWEVFSLGVMPYTGCANREVMELVSGGGRLEKPYGCPPEIYRMMCGCWNPTPSDRPSFATMTEML
BmMET	Gene014223	BGIBMGA000770	chr25	605184	607370	Bm_scaf89	605184	607370	2187	-	ovary,wing,embryo,testis	4	sw00685	739	83289.7	5.83	MET	RTKs	GO:0006468；GO:0005524；GO:0005515；GO:0004672；GO:0016772	putative tyrosine-protein kinase Wsck [Bombyx mori]	XP_004925752.1	0	RON	NP_002438	0.4	4e-37	MVMIRNCCLETMEKWFQRIFVIILLCFAACLCERGDYIGCYVLKAEEVLNTHTGQSVDACLNACEQVHYKYALIGNESTCFCGNSPGKFKLPLDSCHTVCPKNETQKCGGNNATSVYDTDVVAPGQPSNLVLFNATETTVRLRWSAPNAYSFITSYVIRAAVIETYSDYNLKPLEWRVSNETLNMELLNLHPGSKYNISVAALNYDEEGPNITMVTETVIGTPDPSPPDVEIIQRRGDRMVVHIPKAKNVNGPVSMYRIVISIELYQQGFIVDTLSNHTYATEQGLPYYITAELDPDDIKTDFIIGDRSTYNGFYNAPLPLTNDIDVSLGVVSEKNHVRKVRYAESTKKIILNINEPEEVSPMVVALGAGIAIGVVLLLIGIGLIIILRRRIQFVRMQR…	TDISCVVGVGTYGKFTKGKVQQGGVQTVGLVQVIADRELEKTEKKQMLQELDLLIKTSEHENVISLIGICETNTTLLVVLEDIKKTLKEMLLLSRQRDIQNNKFCSITENKVLQICVQVARGMEYLHTRKIVHKKLCCRNMIISENGTVKIAGFGLSHLRSLHETPDYTRWTSHEMLRQTRYNPKADVWSFGVLMWEVLTLGATPYSHSGNKDVGSRILRGMRPSQPSYVGDELFQVCLQCWQVDPDERPTFSSLVIEL
BmEPH2	Gene016321	BGIBMGA000832	unknown	N/A	N/A	Bm_scaf293	43999	47105	3107	+	N/A	0	sw17942	184	20469.5	4.85	EPH	RTKs	GO:0006468；GO:0005524；GO:0004672；GO:0016772	hypothetical protein B5V51_1746 [Heliothis virescens]	PCG71546.1	2e-90	EPHA2	NP_004422	0.47	8e-33	MGALGTGPVCPYDLAARNILVDSTGVLKVADFGLSRSGVYVHTRSKPVPLRWLAPEAIVHSQYCSKSDVWAFAVLLWEIATLGGFPYAELSNYQVPAFLTGGGRLPKPMRASVRLYELMVECWSDDPHDRPTFAQIVDKLVIQQQLYVDLECVLPPSEEDIGFKDYDYTLPSPLPGDTQLMYKD	LGTGPVCPYDLAARNILVDSTGVLKVADFGLSRSGVYVHTRSKPVPLRWLAPEAIVHSQYCSKSDVWAFAVLLWEIATLGGFPYAELSNYQVPAFLTGGGRLPKPMRASVRLYELMVECWSDDPHDRPTFAQIVDKL
