# Supplementary material for: Genome-Wide Identification and Characterization of Tyrosine Kinases in the Silkworm, Bombyx mori
Source: Int J Mol Sci. 2018 Mar 21;19(4):934. doi: 10.3390/ijms19040934 (PMC5979338; doi:10.3390/ijms19040934)
Supplement: Supplementary file 1 [file ijms-19-00934-s001.zip › Table S2.xls]

## Sheet: Sheet1
No.	Species	Taxon ID	Abbreviation	Phylum (Class, Order)	Database
1	Amphimedon queenslandica	400682	Aq	Porifera	Ensembl
2	Trichoplax adhaerens	10228	Ta	Placozoa	Ensembl
3	Nematostella vectensis	45351	Nv	Cnidaria	Ensembl
4	Schistosoma mansoni	6183	Sm	Platyhelminthes	Ensembl
5	Capitella teleta	283909	Ct	Annelida	Ensembl
6	Lottia gigantea	225164	Lg	Mollusca	Ensembl
7	Caenorhabditis elegans	6239	Ce	Nematoda	Ensembl
8	Daphnia pulex	6669	Dp	Arthropoda	NCBI
9	Tribolium castaneum	7070	Tc	Arthropoda	Ensembl
10	Drosophila melanogaster	7227	Dm	Arthropoda	Ensembl
11	Saccoglossus kowalevskii	10224	Sk	Hemichordata	NCBI
12	Strongylocentrotus purpuratus	7668	Sp	Echinodermata	Ensembl
13	Branchiostoma floridae	7739	Bf	Chordata (Cephochordata, Leptocardii), cyclostome	JGI
14	Ciona intestinalis	7719	Ci	Chordata (Urochordata, Ascidiacea), cyclostome	NCBI
15	Danio rerio	7955	Dr	Chordata (Vertebrata, Actinopterygii), gnathostome	Ensembl
16	Xenopus (Silurana) tropicalis	8364	Xt	Chordata (Vertebrata, Amphibia), gnathostome	NCBI
17	Anolis carolinensis	28377	Ac	Chordata (Vertebrata, Reptilia), gnathostome	Ensembl
18	Ornithorhynchus anatinus	9258	Oa	Chordata (Vertebrata, Mammalia), gnathostome	Ensembl
19	Mus musculus	10090	Mm	Chordata (Vertebrata, Mammalia), gnathostome	Ensembl
20	Homo sapiens	9606	Hs	Chordata (Vertebrata, Mammalia), gnathostome	NCBI
